# Supplementary material for: Retrospective and Prospective Surveillance and Clinical Presentation of Parvovirus B19 in Veneto, Italy, 2024
Source: Microorganisms. 2025 Feb 16;13(2):430. doi: 10.3390/microorganisms13020430 (PMC11858032; doi:10.3390/microorganisms13020430)
Supplement: Supplementary file 1 [file microorganisms-13-00430-s001.zip]

Archive with 1 entries (1 files):
- microorganisms-3400144-supplementary.pdf
